# Supplementary material for: Improving Electron Extraction Ability and Device Stability of Perovskite Solar Cells Using a Compatible PCBM/AZO Electron Transporting Bilayer
Source: Nanomaterials (Basel). 2018 Sep 12;8(9):720. doi: 10.3390/nano8090720 (PMC6164653; doi:10.3390/nano8090720)
Supplement: Supplementary file 1 [file nanomaterials-08-00720-s001.zip]

Archive with 1 entries (1 files):
- nanomaterials-345462-supplementary.pdf
